# Supplementary material for: SERPINA1 gene identified in RNA-Seq showed strong association with milk protein concentration in Chinese Holstein cows
Source: PeerJ. 2020 Feb 24;8:e8460. doi: 10.7717/peerj.8460 (PMC7045893; doi:10.7717/peerj.8460)
Supplement: Supplemental Information 3 [file peerj-08-8460-s003.seq]

7981 GATACATCCCACCAGGAAGCAGCGTGCCACAAGATTGCCCCCAACCTGGCCAACTTTGCC
                          

 8041 TTCAGCATATACCACCATTTGGCTCATCAGTCCAACACCAGCAACATCTTCTTCTCCCCC
                             >>>>>>>>>>>>>>>>>>>>                 

 8101 GTGAGCATCGCTTCAGCCTTTGCGATGCTCTCCCTGGGAGCCAAGGGCAACACTCACACT
                                                                  

 8161 GAGATCCTGAAGGGCCTGGGTTTCAACCTCACTGAGCTCGCAGAGGCTGAGATCCACAAA
                                                                  

 8221 GGCTTTCAGCATCTTCTCCACACCCTGAACCAGCCAAACCACCAGCTGCAACTGACCACT
                                              

 8281 GGCAATGGTCTGTTCATCAATGAGAGTGCAAAGCTAGTGGATACGTTTTTGGAGGATGTC
                                                                  

 8341 AAGAACCTGTATCACTCCGAAGCCTTCTCCATCAACTTCAGGGATGCTGAGGAGGCCAAG
                                                                  

 8401 AAGAAGATCAACGATTATGTAGAGAAGGGAAGCCATGGAAAAATTGTGGAGTTGGTAAAG
                                                                  

 8461 GTTCTTGACCCAAACACAGTTTTTGCTCTGGTGAATTACATTTCCTTTAAAGgtaaggtt
                                                                  

 8521 gcgtaaccagtctgagctttttcacacagaaatacccccaaaatattctcaaacactcag
                                                                  

 8581 ttcttaactttcctggcagcacagaatgggatatagccgttcatctctgcatgtgttatt
                   <<<<<<<<<<<<<<<<<<<<                           

 8641 caattttccacacatgaccactaaaacttcctgtaatcaaatagggttagggaattatgg
