# Supplementary material for: SERPINA1 gene identified in RNA-Seq showed strong association with milk protein concentration in Chinese Holstein cows
Source: PeerJ. 2020 Feb 24;8:e8460. doi: 10.7717/peerj.8460 (PMC7045893; doi:10.7717/peerj.8460)
Supplement: Supplemental Information 4 [file peerj-08-8460-s004.seq]

TACTTCTTCCTCTGTCGCTGACACACTGCCGTCGTTGTGGAGCGATGGCATTCCTCAGGGGCCTTGGTCTGCTGGCGTGCCTGCATCCCTCTGCCCCTTCCTCAGCCTCGCCCCAGAGCTGTGGCCCCGCATGCATTCTGACCTACAGACGTCAGGGACACACTCACCTTGGACACCTTCAGAGGCTGTTCCTTGGTGATCCCTGAGAGGTCAGCCCTATCGCTGAAGACCTCGGTGATGCCCACATCGCCCAGGACACTTTTTAGATCGTACGTTTCAGAAATGGACAGTTTGGGCAAATGTAAATTGGCAGAACTGTAGTGAAAAAAAAAAAAGTCCCAAAGTTGAAAAAACTTCCTTTTCCGGTTGTTCTTTCCAGTTGGGGCCCTCCCCCCCTGCTCCCACACTTTGGTTTATTCCACTTTTAGTTCCTCTATGCCCAGGGTCAAAGGATATTAAAATCAGGGCCATCCTCTTGTCCCTGCAAAAA
