# Supplementary material for: SERPINA1 gene identified in RNA-Seq showed strong association with milk protein concentration in Chinese Holstein cows
Source: PeerJ. 2020 Feb 24;8:e8460. doi: 10.7717/peerj.8460 (PMC7045893; doi:10.7717/peerj.8460)
Supplement: Supplemental Information 7 [file peerj-08-8460-s007.seq]

10381 ggaagtagtgagtacagtccttccagaagacaccccagatctccaggaggccttctcaga
              

10441 ggaggtggcccttgagaggctctgcaggacaagaggatggccctgattctaatatcctct
                          >>>>>>>>>>>>>>>>>>>>                    

10501 gaccctgggcatagaggaactaaaagtggaataaaccaaagtgtgagagcagggggagag
                                                                  

10561 ggcaccaactggaaagaacaaccggaaaaggaagctctttcaactctgtgactttttttt
                                                                  

10621 ttttcactacagTTCTGCCAATTTACATTTGCCCAAACTGTCCATTTCTGAAACGTACGA
                  

10681 TCTAAAAAGTGTCCTGGGCGATGTGGGCATCACCGAGGTCTTCAGCGATAGGGCTGACCT
                                                                  

10741 CTCAGGGATCACCAAGGAACAGCCTCTGAAGGTGTCCAAGgtgagtgtgtccctgacgtc
                                                                  

10801 tgtaggtcagaatgcatgcggggccacagctctggggcgaggctgaggaaggggcagagg
                                                                  

10861 gatgcaggcacgccagcagaccaaggcccctgaggaatgccatcgctccacaacgacggc
                                                                  

10921 agtgtggtcagctgacagaggggaggaggtggcctcacgtgcttggaagttgtggcactt
                                        <<<<<<<<<<<<<<<<<<<<      

10981 actctccgtctcatccttgtccagggacttcccttttttgggcccctataaccccctact
