# Supplementary material for: SERPINA1 gene identified in RNA-Seq showed strong association with milk protein concentration in Chinese Holstein cows
Source: PeerJ. 2020 Feb 24;8:e8460. doi: 10.7717/peerj.8460 (PMC7045893; doi:10.7717/peerj.8460)
Supplement: Supplemental Information 8 [file peerj-08-8460-s008.seq]

1141 taaatggactctaacccactgaaaagcccaaggcggctggcatcacactgtgcaccgccc
                  >>>>>>>>>>>>>>>>>>>>                            

 1201 cagtagggccctactggcctcaatcccacactaccaccctggccaccaccagtgccccca
                                              

 1261 aaagcctgccgtagctcctggatggggccacaggtcccaggaaaattcaggcagcctgtg
                                                                  

 1321 gattgagttagctggccggaagccaggtccagcggaaacagaaacaggcctgaggctggc
                                                                  

 1381 caggaattgcacctcctcctacctggagaagcttggtgagcaggtgtgagcagagagctg
                                                                  

 1441 tgcagatcaaaatcaagagcctagtgtatgcccggtgctttacgcaagtgatttccatat
                                                                  

 1501 ccctaacaatgagctggaagtgggacctccaaggccttaggatgcaaatgaaactacccc
                                                                  

 1561 atgtttcagagagatggaccagcttgcctgaggccacacaactctttgtagatttactct
                                                                  

 1621 ctgaccctaggcctgtgcccacgccacccgtatcagccttaggtagctgtgtcaactgca
                              <<<<<<<<<<<<<<<<<<<<                

 1681 gtcaggacccattttctttccagggaaggcgagagaggttttgtgtctgcttggtgactt
                                                                  

 1741 taggtagatgaccagtttctctatctgccagctgagctctaccccttgcatcttcagcag
