# Supplementary material for: SERPINA1 gene identified in RNA-Seq showed strong association with milk protein concentration in Chinese Holstein cows
Source: PeerJ. 2020 Feb 24;8:e8460. doi: 10.7717/peerj.8460 (PMC7045893; doi:10.7717/peerj.8460)
Supplement: Supplemental Information 11 [file peerj-08-8460-s011.seq]

7621 gacctaggtcagaggcctgttaccagagcatggtgagataagacagtaaagagcttagga
      

 7681 tggaatttggcatgcaataagcaccatcaagtccctgccattgttctgagtctttcagtg
                  >>>>>>>>>>>>>>>>>>>>         

 7741 acgctgacatagaagaatgttagtcatatagatcctcgataaactggttgctttgacctg
                                                                  

 7801 gcatcagtcagtggccaagggactcactgtatggtctgatccaggcatggtacccttctc
                                                                  

 7861 tcttgcagGATAATGGCACTCTCCATCACGCGGGGCCTTCTGCTGCTGGCAGCCCTGTGC
                                              

 7921 TGCCTGGCCCCCATCTCCCTGGCTGGAGTTCTCCAAGGACACGCTGTCCAAGAGACAGAT
                                                                  

 7981 GATACATCCCACCAGGAAGCAGCGTGCCACAAGATTGCCCCCAACCTGGCCAACTTTGCC
                                                                  

 8041 TTCAGCATATACCACCATTTGGCTCATCAGTCCAACACCAGCAACATCTTCTTCTCCCCC
                                                                  

 8101 GTGAGCATCGCTTCAGCCTTTGCGATGCTCTCCCTGGGAGCCAAGGGCAACACTCACACT
                                                                  

 8161 GAGATCCTGAAGGGCCTGGGTTTCAACCTCACTGAGCTCGCAGAGGCTGAGATCCACAAA
                                                                  

 8221 GGCTTTCAGCATCTTCTCCACACCCTGAACCAGCCAAACCACCAGCTGCAACTGACCACT
                 <<<<<<<<<<<<<<<<<<<<                             

 8281 GGCAATGGTCTGTTCATCAATGAGAGTGCAAAGCTAGTGGATACGTTTTTGGAGGATGTC
                         

 8341 AAGAACCTGTATCACTCCGAAGCCTTCTCCATCAACTTCAGGGATGCTGAGGAGGCCAAG
